# Supplementary material for: Novel Application of Ion Mobility Mass Spectrometry Reveals Complex Ganglioside Landscape in Diffuse Astrocytoma Peritumoral Regions
Source: Int J Mol Sci. 2025 Aug 29;26(17):8433. doi: 10.3390/ijms26178433 (PMC12428295; doi:10.3390/ijms26178433)
Supplement: Supplementary file 1 [file ijms-26-08433-s001.zip]

Archive with 1 entries (1 files):
- ijms-3749659-supplementary.pdf
